# Supplementary material for: Obstructive Sleep Apnea and Gastroesophageal Reflux Disease: A Systematic Review and Meta-Analysis of Observational Studies
Source: J Clin Med. 2026 Mar 26;15(7):2518. doi: 10.3390/jcm15072518 (PMC13072808; doi:10.3390/jcm15072518)
Supplement: Supplementary file 1 [file jcm-15-02518-s001.zip]

Archive with 1 entries (1 files):
- jcm-4167137-supplementary.pdf
